# Supplementary material for: Gene Expression Responses Linked to Reproduction Effect Concentrations (EC10,20,50,90) of Dimethoate, Atrazine and Carbendazim, in Enchytraeus albidus
Source: PLoS One. 2012 Apr 27;7(4):e36068. doi: 10.1371/journal.pone.0036068 (PMC3338630; doi:10.1371/journal.pone.0036068)
Supplement: Table S4 — Significant differentially expressed transcripts in Enchytraeus albidus with significant blast homologies, present in the following lists of differentially expressed genes: 1) uniquely affected by dimethoate; 2) uniquely affected by atrazine; 3) uniquely affected by carbendazim; 4) affected by dimethoate and atrazine; 5) affected by dimethoate and carbendazim; 6) affected by atrazine and carbendazim; 7) affected by the three pesticides. (XLSX) [file pone.0036068.s005.xlsx]

## Sheet: Description
Gene Expression Responses Linked to Reproduction Effect Concentrations (EC10,20,50,90) of Dimethoate, Atrazine and Carbendazim, in Enchytraeus albidus
Sara C. Novais*, Wim De Coen & Mónica J.B. Amorim
* corresponding author: sara.novais@ua.pt
Journal PLoS ONE
Table S4:
Significant differentially expressed transcripts in Enchytraeus albidus with significant blast homologies, present in the following lists of differentially expressed genes: 1) uniquely affected by dimethoate; 2) uniquely affected by atrazine; 3) uniquely affected by carbendazim; 4) affected by dimethoate and atrazine; 5) affected by dimethoate and carbendazim; 6) affected by atrazine and carbenda…
Description Table S4:
Cluster ID		Gene cluster as can be found in EnchyBASE
Blast Homology		Protein name after Blast homology search.
EC10		Log2 fold induction of gene expression after exposure to the concentration of pesticide that causes 10% reduction in reproduction. Values refer to the comparison with control (dimethoate) or solvent control (atrazine and carbendazim).
EC20		Log2 fold induction of gene expression after exposure to the concentration of pesticide that causes 20% reduction in reproduction. Values refer to the comparison with control (dimethoate) or solvent control (atrazine and carbendazim).
EC50		Log2 fold induction of gene expression after exposure to the concentration of pesticide that causes 50% reduction in reproduction. Values refer to the comparison with control (dimethoate) or solvent control (atrazine and carbendazim).
EC90		Log2 fold induction of gene expression after exposure to the concentration of pesticide that causes 90% reduction in reproduction. Values refer to the comparison with control (dimethoate) or solvent control (atrazine and carbendazim).

## Sheet: Table S4
Table S4: Significant differentially expressed transcripts in Enchytraeus albidus with significant blast homologies, present in the following lists of differentially expressed genes: 1) uniquely affected by dimethoate; 2) uniquely affected by atrazine; 3) uniquely affected by carbendazim; 4) affected by dimethoate and atrazine; 5) affected by dimethoate and carbendazim; 6) affected by atrazine an…
	Only annotated genes with significant log2 Fold Change values in each of the lists are shown.
		log2FC
		Dimethoate				Atrazine				Carbendazim
Cluster ID	Blast Homology	EC10	EC20	EC50	EC90	EC10	EC20	EC50	EC90	EC10	EC20	EC50	EC90
Genes uniquely affected by dimethoate
EAC00276	10 kda heat shock mitochondrial	0.380688	0.541894	0.0208149	0.266465
EAC00568	29-kda galactose-binding lectin	0.714487	0.741282	-0.407363	-0.339619
EAC00855	accessory gland protein	0.391258	0.467687	-0.270365	-0.299341
EAC00001	actin	-0.567563	-0.700704	0.337199	0.0464128
EAC00024	actin	-0.497641	-0.617391	0.307869	0.0466407
EAC00090	actin	-0.400926	-0.32045	-0.0194651	-0.075106
EAC00105	actin	-0.467786	-0.551812	0.154505	-0.0818911
EAC00110	actin	-0.292304	-0.333328	-0.121856	-0.079999
EAC00139	actin	-0.313089	0.241171	-0.437098	-0.717272
EAC00223	actin	0.225004	0.207415	0.354565	0.207203
EAC00357	actin	0.309242	0.588097	0.44797	0.168597
EAC01012	actin	-0.132461	-0.227295	0.266928	0.195763
EAC01081	actin beta	-0.418319	-0.479942	-0.120277	0.355655
EAC00396	actin related protein 2 3 subunit 41kda	0.229197	0.47602	0.721117	1.06244
EAC00787	activating signal cointegrator 1 complex subunit 3	-0.977446	-0.8212	-0.0718845	-0.25934
EAC00681	acyl-coenzyme a short branched chain	0.128403	0.154421	-0.734674	0.676567
EAC00665	atp synthase e chain	0.3797	0.475306	-0.171812	-0.599183
EAC00748	atp synthase e chain	0.389523	0.48405	-0.173676	-0.589339
EAC00523	beta actin	-1.69036	-2.47673	-0.932905	-1.93112
EAC00936	beta-actin	0.805697	0.649983	0.231998	0.0313158
EAC00486	betaine-homocysteine methyltransferase 2	-0.261709	-0.0285912	0.155034	0.78226
EAC00881	btb poz domain-containing protein	-0.62149	-0.439719	-1.22065	-1.2992
EAC00305	calponin homolog	0.327298	0.612532	0.258064	0.0664333
EAC00494	calponin transgelin	0.0055035	-0.100304	1.20883	1.35849
EAC00157	carrier protein	0.129968	0.388525	0.261798	-0.0732136
EAC00440	cg14935 cg14935-pb	-0.581479	-0.599372	0.506199	0.619569
EAC00718	chaperonin containing subunit 8	-0.338909	0.203836	-0.922983	-0.784529
EAC00267	chymotrypsinogen b1	-0.0356961	0.0923927	0.572322	2.07069
EAC00366	cmf receptor cmfr1	-0.390335	-0.29363	0.240853	0.92858
EAC00684	coiled-coil-helix-coiled-coil-helix domain-containing protein mitochondrial	0.176138	0.144736	0.188471	-0.00804551
EAC00193	cytochrome b	0.113216	0.694062	-0.171565	-0.160878
EAC00068	cytochrome c oxidase subunit via polypeptide isoform cra_a	-0.171466	-0.00170994	-0.208612	-0.392131
EAC01043	cytochrome oxidase subunit i	0.525936	0.741865	-0.206598	-0.267837
EAC00182	cytoplasmic 1	-0.380114	-0.435754	-0.100396	0.00333945
EAC00183	cytoplasmic actin	-0.437059	-0.473752	0.263778	0.381211
EAC00095	elongation factor 1-alpha	-0.378341	-0.327115	0.0966431	-0.0784861
EAC01079	eukaryotic translation initiation factor subunit e	0.233793	0.218584	0.375312	0.395672
EAC00400	excretory secretory protein juv-p120 precursor	0.202315	0.286093	0.528737	0.828311
EAC00011	fgr_fsvgr ame: full=tyrosine-protein kinase transforming protein fgr	-0.134728	-0.293476	-0.19678	0.100147
EAC00097	heat shock protein gp96	-0.0389336	0.192885	0.18104	1.39832
EAC00577	homolog precursor	0.529032	0.492921	-0.183393	-0.273519
EAC00379	hypothetical tyrosinase-like protein in chromosome	-0.895181	-0.375107	-0.300255	0.347511
EAC00030	kiaa0550 protein	-1.27141	-1.01515	-0.620517	-0.33044
EAC00946	mads flc-like protein 2	0.345622	0.0255512	0.61645	0.649145
EAC00971	mads flc-like protein 2	-0.894173	-0.0886968	-0.749614	-1.7589
EAC01059	mads flc-like protein 2	-0.371916	-0.820421	0.586459	0.25722
EAC00428	mgc108470 protein	0.15358	-0.459333	0.867191	0.613827
EAC00294	mitochondrial atp synthase subunit 9 precursor-like protein	0.40251	0.554329	-0.173171	-0.350962
EAC00088	myosin heavy chain	-0.245081	-0.418076	-0.0679251	-0.0348686
EAC00259	myosin regulatory light chain	0.527892	0.734032	0.264574	-0.0523446
EAC00842	nadh dehydrogenase subunit 1	0.337743	0.356057	-0.415925	-0.260738
EAC00478	nadh dehydrogenase subunit 4	0.361541	0.496995	-0.236622	-0.222444
EAC00775	nadh:ubiquinone ndufc2	0.647078	0.71927	0.0500142	-0.341334
EAC00795	pls_halla ame: full=perlustrin	-0.0571035	-0.091288	-0.933852	0.769234
EAC00677	poly -specific ribonuclease parn	-0.118929	0.137632	-0.470598	0.0897651
EAC00559	predicted protein [Nematostella vectensis]	-0.0421836	-0.228834	1.12943	-0.211395
EAC00619	PREDICTED: hypothetical protein [Homo sapiens]	-0.383368	-0.202413	-0.120896	-0.239706
EAC00712	prostaglandin d2 hematopoietic-like	0.4524	0.561056	-0.221594	-0.245643
EAC00372	purine nucleoside phosphorylase	-0.733771	-0.204031	-0.944275	-0.51033
EAC00508	ran binding protein 1	-0.227433	-0.280808	-0.0713031	0.534618
EAC01052	ribosomal protein l10a	0.521491	0.557679	0.16944	-0.0852925
EAC00280	ribosomal protein l19	0.621236	0.715848	0.453905	0.376839
EAC00583	ribosomal protein l26	0.222426	0.264182	0.198697	0.0247466
EAC00128	ribosomal protein l3	-0.456344	-0.44135	-0.403385	-0.225461
EAC00685	ribosomal protein l37a	0.385149	0.359914	-0.117078	-0.398265
EAC00854	rrna-processing protein fcf1 homolog	0.449246	0.674174	0.184931	0.612748
EAC01038	scbp2 protein	0.412689	0.431213	0.0865997	-0.21944
EAC00491	subfamily member 6	-0.259487	-0.157499	-0.705938	-0.563145
EAC00791	superoxide dismutase	-0.0944665	-0.0629724	0.839833	2.22943
EAC00793	t-cell receptor beta chain ana 11	-0.478458	-0.692246	-0.196517	-0.0453908
EAC00210	thymosin isoform 2	0.679584	0.697701	-0.127113	-0.228587
EAC00391	translationally controlled tumor protein	0.38623	0.240709	0.202495	0.0258735
EAC00327	tropomyosin	0.453897	0.538438	0.18786	0.0222791
EAC00496	troponin t	-0.588226	-0.89804	-0.619085	-0.617451
EAC00234	type alpha 1	-0.374836	-0.771976	0.504973	0.213758
EAC00334	u6 snrna-associated sm-like protein	0.508662	0.954626	-0.227266	0.633053
EAC00835	uromodulin precursor	-0.542872	-0.630557	0.030702	0.397567
Genes uniquely affected by atrazine
EAC00287	40s ribosomal protein s2-like isoform 2					0.0379041	-0.345822	-0.00604343	-0.24714
EAC00269	60s ribosomal protein l7					0.151711	0.236876	0.324161	0.490818
EAC00350	alpha isoform a					0.254716	0.190548	0.54434	0.289255
EAC01016	conserved plasmodium membrane protein					-0.0892868	0.283623	0.825078	0.591847
EAC00627	histone					0.367555	0.0234766	-0.233187	-0.181985
EAC00404	hypothetical protein BRAFLDRAFT_74510 [Branchiostoma floridae]					-0.492954	-0.116872	0.0719409	-0.414658
EAC00897	mads flc-like protein 2					-0.377992	0.658673	0.560893	1.0863
EAC00966	mads flc-like protein 2					0.447568	0.118609	-0.0689211	0.249533
EAC01092	mads flc-like protein 2					0.382439	0.126067	0.0563889	0.0940167
EAC00082	myosin heavy chain					-0.175807	0.547149	0.301358	0.671052
EAC00246	protein					0.853628	0.0921637	0.182874	1.19339
EAC00221	transport protein sec61 subunit beta					0.151704	0.318736	0.0874612	0.6285
EAC00284	zinc carboxypeptidase family protein					0.151909	0.00384903	0.21038	0.649077
Genes uniquely affected by carbendazim
EAC01014	40s ribosomal protein									-0.139245	-0.423737	-0.417127	0.352517
EAC00226	40s ribosomal protein s4									0.239016	0.260205	0.257871	0.158408
EAC00406	actin									-0.397544	-0.591955	-0.568226	0.198597
EAC00444	actin									0.847472	0.668183	0.841502	0.849527
EAC00079	actin 1									0.290766	0.179457	0.256347	0.445951
EAC00511	atp h+ mitochondrial f1 alpha subunit cardiac muscle									0.602459	0.516256	0.497947	0.274508
EAC00254	beta actin									0.496274	0.717151	0.391666	0.411244
EAC00580	ca189_mouse ame: full=uncharacterized protein c1orf189 homolog									0.0225685	0.246418	-0.544559	-1.27016
EAC00100	calponin homolog									0.284564	0.324347	0.311049	0.122805
EAC00904	calponin-like protein									0.401212	0.403136	0.369814	0.0849063
EAC01033	calponin-like protein									0.401154	0.420142	0.432751	0.3263
EAC00178	cholinergic beta polypeptide 4									-0.236555	-0.488871	-0.116122	0.060926
EAC00525	chromobox protein homolog 3									0.616996	0.690355	0.51758	0.353662
EAC00468	conserved protein									0.207126	0.290091	0.181094	0.456495
EAC00180	c-type lectin 11									-0.193562	-0.50164	-0.526916	0.188795
EAC00042	cysteine rich transmembrane bmp regulator 1 (chordin-like)									1.04676	0.961816	1.11605	0.795262
EAC00472	cysteine-rich motor neuron 1 protein precursor									0.868783	0.776002	0.933462	0.535933
EAC00307	cytochrome oxidase subunit i									0.142437	0.333011	0.314274	-0.033282
EAC00950	dimethyladenosine transferase									0.188108	0.230272	0.226055	1.13333
EAC00212	dna replication licensing factor mcm7									0.512252	0.61434	0.260772	-0.0900437
EAC00484	glutamic-oxaloacetic transaminase soluble (aspartate aminotransferase 1)									1.16937	1.01524	0.865551	0.780459
EAC00903	glyceraldehyde-3-phosphate dehydrogenase									0.49112	0.167847	0.44777	0.467318
EAC00316	heat shock cognate 71 kda									0.176894	0.248427	0.358507	0.228832
EAC00181	intermediate filament protein									0.788644	0.746651	0.815671	0.828073
EAC00363	intermediate filament protein									0.657598	0.648369	0.784187	0.712869
EAC00999	intermediate filament protein									0.847838	0.749619	0.686616	0.428712
EAC00822	isoform a									-0.658623	-0.475892	-0.17665	-1.07947
EAC00290	lysozyme									0.590334	0.720004	0.278938	1.20934
EAC01098	mads flc-like protein 2									0.236441	0.42096	0.47976	1.51237
EAC00433	methyltransferase mb3374									-0.560729	-0.728013	-0.454304	0.324468
EAC00732	monosaccharide-transporting atpase									0.151854	0.383825	0.00934819	0.654226
EAC00378	myosin alkali light chain 1									-0.308611	-1.19926	-0.265164	-0.842968
EAC00108	myosin heavy chain									0.563438	0.650075	0.551922	0.246567
EAC01023	myosin light chain 2									0.34884	0.467837	0.540606	0.347779
EAC00513	ovulatory protein-2 precursor									0.495053	0.621512	0.658768	1.48304
EAC00256	peptidase inhibitor 16									0.0624997	0.0490042	0.206717	-2.21434
EAC00471	PREDICTED: similar to predicted protein [Hydra magnipapillata]									0.315526	0.599284	0.371531	0.290327
EAC00214	protein									1.09652	0.975187	0.634239	0.792059
EAC00476	ribosomal protein l15									0.590468	0.800276	0.577693	0.517264
EAC00520	ribosomal protein l3									0.350432	0.431685	0.476686	0.270115
EAC00482	ribosomal protein s15									0.132495	0.220245	0.280192	0.149015
EAC00200	ribosomal protein s16									0.0408382	0.0371326	-0.0377951	-0.134699
EAC00143	ribosomal protein s7									0.16534	0.15192	0.232744	0.110971
EAC01078	ribosomal protein s7									0.364212	0.316307	0.284497	0.218936
EAC00663	ribosomal protein s7									-0.44412	-0.479152	-0.440922	-0.461426
EAC00309	s enesis abnormal family member (syg-2)									0.239012	0.383618	0.507034	0.680341
EAC00045	scbp3 protein									0.626862	0.555519	0.485771	0.352872
EAC00408	scbp3 protein									0.390555	0.518494	0.625403	0.162739
EAC01045	scbp3 protein									0.602286	0.55803	0.569006	0.40728
EAC01022	short chain dehydrogenase									-0.059652	-0.0440536	0.187907	0.930749
EAC01050	tektin 2									0.676388	0.625524	0.344259	0.374331
EAC00545	tropomyosin									0.630287	0.610821	0.752378	0.456767
EAC01032	tropomyosin									0.595112	0.49369	0.640683	0.245311
EAC00175	tubulin alpha chain									0.577594	0.757709	0.509828	1.05757
EAC00657	ubiquinol-cytochrome c subunit									-0.505927	-0.613209	0.122413	0.165863
EAC00306	ubiquitin c									0.0663748	-0.0962858	0.0947682	0.606978
EAC00550	venom c-type lectin mannose binding isoform 2									-0.372212	-0.873374	-0.267348	-1.4603
EAC00431	vesicle-associated protein (vap-1)									-0.235007	-0.362798	0.492576	-0.244762
Genes affected by dimethoate and atrazine
EAC00009	betaine-homocysteine methyltransferase	-0.324084	0.186664	-0.138434	0.508782	-0.630465	-0.385175	0.123283	-0.17371
EAC00233	chaperonin containing subunit 7	0.581393	0.494348	0.0977073	0.229979	0.0789806	0.326451	-0.0801053	-0.130275
EAC00463	protein	0.0287019	-0.0179954	-0.717351	-0.148104	-0.256566	-0.0149542	0.349265	-0.666299
EAC00387	retinol dehydrogenase 3	-0.114615	0.415333	-0.353482	0.302535	0.00691164	0.688882	0.39751	0.797363
EAC00479	ribosomal protein l10ae	0.27347	0.253282	-0.293843	-0.227912	-0.160837	-0.266277	-0.194796	-0.659374
EAC00716	sec14-like 2 ( cerevisiae) isoform cra_b	-0.454037	-0.159488	-0.156751	-0.850364	0.280729	-0.142014	-0.731715	-0.13024
EAC00994	translation elongation factor 1-alpha	-0.637637	-0.173546	-0.511024	0.0884889	-0.950593	-0.202364	0.22372	0.363006
EAC00831	u6 snrna-associated sm-like protein lsm3	-0.134985	0.111812	0.0499166	0.260671	0.109302	0.512396	0.301785	0.32248
Genes affected by dimethoate and carbendazim
EAC00457	26s protease regulatory subunit 8	-0.191662	-0.177423	-0.0218394	0.498681					0.404407	0.332463	0.103181	0.705494
EAC00281	actin	-0.360841	-0.302431	0.324699	0.227519					0.678547	0.601049	0.708695	0.546046
EAC00579	adp-ribosylation factor-like protein 2-binding protein	-0.020223	0.133788	-0.348666	-0.523027					-0.116807	0.100442	-0.339465	-0.584768
EAC00867	aquaporin 1	-0.545206	-0.241712	0.603553	0.498857					-0.443697	-0.441521	-0.13333	1.15066
EAC00240	atp synthase lipid-binding mitochondrial precursor	0.494416	0.63289	-0.0729831	-0.227216					-0.0560662	-0.0535202	-0.131164	-0.310712
EAC00421	b chain structural basis for the heterotropic and homotropic interactions of invertebrate giant hemoglobin	-0.00952284	-0.0697165	0.544229	0.857224					-0.111579	-0.374308	-0.140786	0.500525
EAC00377	beta tubulin	-0.284059	-0.0948397	0.465974	0.536714					0.4046	0.190612	0.498593	0.948132
EAC00697	calcium-dependent protein kinase	0.268822	0.561686	-0.680752	-1.05606					0.0264362	0.120226	0.116633	-0.840775
EAC00222	cathepsin b	0.250166	-0.0263351	0.493524	0.436094					-0.0649459	0.070096	0.117314	0.814005
EAC00311	cysteine-rich protein 1	0.226791	0.76039	0.0925128	0.420453					1.26998	1.01781	1.4478	1.72533
EAC00407	cytoplasmic 2-like isoform 1	-0.203655	-0.500826	0.317893	-0.0792354					-0.446851	-0.486625	-0.548818	-0.280079
EAC00371	cytoplasmic intermediate filament protein	-1.01587	-0.589443	0.0657466	0.789193					0.717509	0.693899	0.656183	1.02292
EAC00816	endonuclease-reverse transcriptase	-0.221304	-0.507908	-0.877138	-0.62008					-0.470879	-1.04545	-0.37926	-0.791288
EAC00354	gl12416-like	-0.401701	-0.251814	0.182111	0.371281					0.230761	0.281781	0.471705	0.648167
EAC00710	hypothetical protein TGME49_026570 [Toxoplasma gondii ME49]	-0.10615	-0.238606	-0.951032	0.220488					-0.0968587	-0.616523	-0.471333	0.236389
EAC00558	light chain regulatory	0.432457	0.285359	0.359468	0.669763					-0.557154	-0.660926	-0.743758	0.230123
EAC01006	mads flc-like protein 2	0.383426	0.355319	-0.131643	-0.260732					-0.255116	-0.404488	-1.09213	-1.26031
EAC01039	mads flc-like protein 2	-0.185356	0.291571	-0.637508	-0.440166					0.85106	0.983171	0.999796	-0.140706
EAC01049	mads flc-like protein 2	2.07602	1.41681	5.11161	5.08123					-0.908965	-2.32643	-1.87372	1.6758
EAC01066	mads flc-like protein 2	2.02142	1.36509	4.99147	4.91414					-0.715592	-2.2321	-1.79068	1.80018
EAC01116	mads flc-like protein 2	2.2016	1.43186	4.96367	5.15196					-0.904706	-2.05419	-1.74971	1.663
EAC00204	mitochondrial nadh:ubiquinone oxidoreductase	0.16078	0.161578	-0.36441	-0.0750585					0.734114	0.816637	0.548704	0.448556
EAC00002	myosin heavy chain	-0.207583	-0.586253	0.284214	0.273448					0.597287	0.592227	0.745496	0.661829
EAC00616	nadh dehydrogenase	0.333356	0.365971	-0.0288067	-0.208834					-0.106252	-0.0845448	-0.332323	-0.27366
EAC00504	NADH dehydrogenase, putative [Ixodes scapularis]	0.359835	0.514889	-0.28954	-0.128783					0.288358	0.337705	0.286225	-0.0230845
EAC00179	plastin 3 (t isoform)	0.185723	0.478743	0.379316	0.928533					-0.23617	-0.394435	0.0732745	0.597265
EAC00809	protein	0.410533	0.217519	-0.653976	0.0712574					-0.179637	-0.491443	-0.520052	-0.101108
EAC00208	ribosomal protein l3	-0.458923	-0.538311	-0.197321	-0.0527417					0.502596	0.617082	0.60689	0.430169
EAC00517	ribosomal protein l36a	0.171286	0.149236	-0.401592	-0.111448					0.357684	0.484969	0.485016	0.378271
EAC00518	ribosomal protein l36a	0.161295	0.12188	-0.488105	-0.182673					0.430921	0.494049	0.446706	0.381636
EAC00006	sea urchin arp2	0.120898	-0.0416524	0.320406	0.769087					-0.102717	-0.102534	-0.113382	0.676851
EAC00554	short-chain dehydrogenase	-0.196131	-0.616796	0.346182	-0.183365					0.0561851	0.110454	0.12985	0.902217
EAC00992	stathmin 1 oncoprotein 18 variant 8	0.352288	0.394168	-0.119142	-0.272311					-0.356296	-0.380143	-1.05993	-1.23936
EAC00473	t-complex protein 1 subunit beta	0.102278	0.193799	0.613843	0.481064					-0.523551	-0.791939	-0.145322	-0.269596
EAC00207	transketolase	-0.333797	-0.224303	0.220121	1.09761					0.93198	0.643968	0.670996	1.1625
EAC00340	troponin t	-0.435273	-0.443218	-0.261292	-0.300089					0.490529	0.440324	0.576687	0.400694
EAC00485	tubulin beta-2b chain-like	-0.584984	-0.495329	-0.188374	-0.0636277					0.599696	0.604751	0.493749	0.407758
EAC00390	type alpha isoform cra_b	-0.293305	-0.519246	0.626295	0.617839					0.749549	0.350749	0.88141	1.01737
EAC00880	yippee-like 5	0.249012	0.131312	-0.673226	0.0354166					-0.452195	-0.705272	-0.677862	0.0636079
Genes affected by atrazine and carbendazim
EAC00910	adenosine kinase isoform 2t					-0.126659	-0.0793867	0.368699	-0.714694	-0.313444	-0.701241	-0.454679	0.107457
EAC00099	alpha 1					0.0724916	0.310041	0.753542	0.410321	0.451195	0.397277	0.670349	0.392346
EAC00356	cytochrome c oxidase subunit via polypeptide 1					-0.120923	0.375441	0.892749	0.692099	0.681649	0.636438	0.785705	0.754388
EAC00106	cytochrome oxidase subunit i					-0.657698	0.065128	0.588939	0.591978	0.202695	0.432539	0.448632	-0.0484864
EAC00455	cytoplasmic actin					-0.0670961	-0.229121	-0.427033	-0.438126	-0.51088	-0.502019	-0.568672	-0.290469
EAC00261	extracellular hemoglobin linker l4 subunit precursor					-0.186694	-1.66161	-1.96664	-0.360495	-1.08206	-1.34582	-0.459935	0.138177
EAC00265	glucan endo- -beta-glucosidase					-0.210082	0.156668	0.690123	0.557146	0.172962	0.333543	0.235941	0.513871
EAC00481	heat shock protein 60					-0.291486	-0.184219	0.240517	-0.71944	-0.281626	-0.534616	-0.28359	-0.0744127
EAC01019	larval visceral protein d					0.0191325	0.315518	0.514041	0.752367	0.149293	0.113115	0.286438	0.26148
EAC01087	mads flc-like protein 2					-0.0633119	1.12558	1.23832	1.15967	1.38026	1.3686	1.48377	2.19127
EAC00103	mitochondrial atp synthase gamma subunit					-0.0532438	0.509577	0.806794	0.610644	0.728867	0.674833	0.622793	0.452081
EAC00388	mitochondrial nadh:ubiquinone oxidoreductase esss					-0.0765874	-0.229082	-0.355549	-0.265036	-0.321006	-0.318704	-0.463759	-0.424995
EAC00332	muscle actin					-0.612164	-0.732107	-0.520218	-0.809579	-0.83522	-0.904289	-1.10041	-0.709766
EAC00541	myosin alkali light chain 1					-0.0374311	0.204057	0.434059	0.40973	0.520528	0.686365	0.528753	0.43235
EAC00632	proteasome isoform a					0.428715	0.696383	0.167042	0.340827	0.287903	0.322965	-0.0212393	0.826069
EAC00067	scp_pervt ame: full=sarcoplasmic calcium-binding protein short=scp					-0.534953	-0.00838153	0.625118	0.312585	0.432199	0.550798	0.583282	0.311499
EAC00675	tripartite motif-containing 59					0.271139	0.59559	0.46344	0.454794	0.416442	0.626097	0.596191	0.507885
EAC00533	tropomyosin					-0.0264581	-0.0128196	-0.14124	-0.242641	-0.131035	-0.248054	-0.185371	-0.346587
EAC01110	tropomyosin					0.212875	0.29401	0.218899	0.255992	0.265785	0.229515	0.357086	0.308557
Genes affected by all 3 pesticides
EAC00415	cysteine-rich repeat-containing protein crim1	0.255172	-0.230797	2.20937	1.4214	-0.206039	-1.05684	-1.591	-0.45243	-0.706399	-1.81489	-2.01763	0.164611
EAC00826	eukaryotic peptide chain release factor subunit 1	-0.363419	-0.0471231	0.723305	1.23347	0.671333	0.447877	0.0157337	0.70971	0.36789	0.106205	0.245373	1.29294
EAC00488	heat shock protein 90	-0.629596	-0.732573	0.530139	0.751676	0.198424	0.627275	0.854872	0.9921	0.843757	0.909697	0.680905	1.15989
EAC00664	integrin-linked kinase-associated serine threonine phosphatase 2c	0.443493	0.22651	-0.114781	-0.40194	0.554669	0.291955	-0.316049	-0.150919	-0.0782048	-0.12196	-0.351407	-0.22848
EAC00397	keratinocyte associated protein 2	0.192301	0.153593	0.531007	0.933366	-0.181891	0.361951	0.469682	0.561896	0.540275	0.247978	0.720423	0.847566
EAC00260	lombricine kinase	-0.395953	-0.24656	0.186201	0.409836	-0.141589	0.175769	0.466621	0.406183	0.385972	0.463384	0.513966	0.692233
EAC00167	myosin heavy chain	-0.324644	-0.678372	0.165284	-0.0194181	0.173762	0.0914256	0.133788	0.15764	0.000247637	0.219448	0.183769	0.257647
EAC00636	neutral and basic amino acid transport protein rbat	-0.170733	-0.246431	0.324226	0.0462631	0.484712	0.243254	-0.00533613	0.368761	0.440824	0.224639	0.0130742	0.142087
EAC00549	replication factor a protein 3 domain-containing protein	0.138779	0.107003	-0.724352	0.679198	-0.406745	0.341732	-0.0146867	-0.845606	-0.284425	-0.792411	-0.719505	-0.214173
EAC00298	ribosomal protein s16	-0.301293	-0.389003	0.0734631	-0.2621	0.0240857	-0.425868	-0.619521	-0.618869	-0.571745	-0.484753	-0.577089	-0.598641
EAC00628	type alpha partial	0.452451	0.62836	0.171106	-0.242599	0.0894337	-0.136814	-0.467813	-0.686973	-0.4437	-0.761189	-0.520907	-0.793174
